# Supplementary material for: Molecular basis of tail-anchored integral membrane protein recognition by the cochaperone Sgt2
Source: J Biol Chem. 2021 Feb 19;296:100441. doi: 10.1016/j.jbc.2021.100441 (PMC8010706; doi:10.1016/j.jbc.2021.100441)
Supplement: Supplemental Data 1 [file mmc1.xlsx]

## Sheet: Sheet1
identifier	Recombinant DNA	source
MF028	pET33b His6-TEV-ScSgt2-Ccons	this paper
MF029	pET33b His6-TEV-ScSgt2-Ccons ΔH0	this paper
MF030	pET33b His6-TEV-HsSGTA-Ccons ΔH0	this paper
MF047	pET33b His6-TEV-ScSgt2-TPR-C K288C A319C	this paper
MF048	pET33b His6-TEV-ScSgt2-TPR-C M290C A319C	this paper
MF049	pET33b His6-TEV-ScSgt2-TPR-C M289C P318C	this paper
MF050	pET33b His6-TEV-ScSgt2-TPR-C M289C L320C	this paper
MF051	pET33b His6-TEV-ScSgt2 K288C A319C	this paper
MF052	pET33b His6-TEV-ScSgt2 M290C A319C	this paper
MF053	pET33b His6-TEV-ScSgt2 M289C P318C	this paper
MF054	pET33b His6-TEV-ScSgt2 M289C L320C	this paper
WMC 446	pET33b His6-TEV-ScSgt2-TPR-C A272C L327C	this paper
WMC395	pET33b His6-TEV-ScSgt2	J. Chartron; Bil Clemons Lab (Caltech)
WMC398	pET33b His6-TEV-ScSgt2-TPR-C	this paper
WMC401	pET33b His6-TEV-ScSgt2-TPR	this paper
WMC402	pET33b His6-TEV-ScSgt2-C	this paper
WMC413	pET33b His6-TEV-ScSgt2-C M277D	this paper
WMC415	pET33b His6-TEV-ScSgt2-C I286D	this paper
WMC416	pET33b His6-TEV-ScSgt2-C M290D	this paper
WMC417	pET33b His6-TEV-ScSgt2-C I295D	this paper
WMC418	pET33b His6-TEV-ScSgt2-C M315D	this paper
WMC419	pET33b His6-TEV-ScSgt2-C L320D	this paper
WMC420	pET33b His6-TEV-ScSgt2-C M323D	this paper
WMC421	pET33b His6-TEV-ScSgt2-C L327D	this paper
WMC430	pET33b His6-TEV-ScSgt2-C L263A M264A	this paper
WMC431	pET33b His6-TEV-ScSgt2-C L69A M270A M276A M277A	this paper
WMC432	pET33b His6-TEV-ScSgt2-C M283C I286A M289A M290A	this paper
WMC433	pET33b His6-TEV-ScSgt2-C I295A M298A F302A	this paper
WMC434	pET33b His6-TEV-ScSgt2-C L311A L314A M315A	this paper
WMC435	pET33b His6-TEV-ScSgt2-C L320A L323A L327A F328A	this paper
WMC453	pET33b His6-TEV-ScSgt2-TPR-C N285C G329C	this paper
WMC454	pET33b His6-TEV-ScSgt2-TPR-C I286C M323C	this paper
WMC456	pET33b His6-TEV-ScSgt2-TPR-C M289C A319C	this paper
WMC457	pET33b His6-TEV-ScSgt2-TPR-C M289C N322C	this paper
WMC459	pET33b His6-TEV-HsSGTA	this paper
WMC475	pET33b His6-TEV-HsSGTA-TPR-C	this paper
WMC486	pET33b His6-TEV-HsSGTA-TPR	this paper
WMC487	pET33b His6-TEV-HsSGTA-C	this paper
WMC490	pET33b His6-TEV-HsSGTA-TPR-Ccons	this paper
WMC495	pET33b His6-TEV-HsSGTA-C L224D	this paper
WMC496	pET33b His6-TEV-HsSGTA-C M233D	this paper
WMC497	pET33b His6-TEV-HsSGTA-C M247D	this paper
WMC498	pET33b His6-TEV-HsSGTA-C F280D	this paper
WMC499	pET33b His6-TEV-HsSGTA-C L295D	this paper
WMC500	pET33b His6-TEV-HsSGTA-C L224D F280D	this paper
WMC501	pET33b His6-TEV-HsSGTA-C M233D F280D	this paper
WMC502	pET33b His6-TEV-HsSGTA-C M233D L295D	this paper
WMC504	pET33b His6-TEV-HsSGTA-C I221A L224A L225A	this paper
WMC505	pET33b His6-TEV-HsSGTA-C F320A M231A M233A L327A M238A	this paper
WMC506	pET33b His6-TEV-HsSGTA-C I243A L246A M247A M250A I251A	this paper
WMC507	pET33b His6-TEV-HsSGTA-C L270A L273A I274A F289A M284A	this paper
WMC508	pET33b His6-TEV-HsSGTA-C L291A I292A L295A I299A	this paper
WMC528	pMAL MBP-TEV-BRIL-T11cL8	this paper
WMC532	pACYC-Duet MBP-TEV-Sbh1 tr3	C. Sulloway; Bil Clemons lab (Caltech)
WMC571	pACYC-Duet cMycBRIL-GGS-T7cL5	this paper
WMC572	pACYC-Duet cMycBRIL-GGS-T9cL9	this paper
WMC573	pACYC-Duet cMycBRIL-GGS-T11cL8	this paper
WMC574	pACYC-Duet cMycBRIL-GGS-T14cL10	this paper
WMC575	pACYC-Duet cMycBRIL-GGS-T18cL13	this paper
WMC576	pACYC-Duet cMycBRIL-GGS-T9L4	this paper
WMC577	pACYC-Duet cMycBRIL-GGS-T11L5	this paper
WMC578	pACYC-Duet cMycBRIL-GGS-T14L10	this paper
WMC579	pACYC-Duet cMycBRIL-GGS-T18L13	this paper
WMC580	pACYC-Duet cMycBRIL-GGS-T11cL4	this paper
WMC581	pACYC-Duet cMycBRIL-GGS-T11cL5	this paper
WMC582	pACYC-Duet cMycBRIL-GGS-T11cL6	this paper
WMC583	pACYC-Duet cMycBRIL-GGS-T11cL7	this paper
WMC584	pACYC-Duet cMycBRIL-GGS-T11L6	this paper
WMC585	pACYC-Duet cMycBRIL-GGS-T14cL6	this paper
WMC586	pACYC-Duet cMycBRIL-GGS-T18L6	this paper
WMC587	pACYC-Duet cMycBRIL-GGS-T18cL6	this paper
WMC588	pACYC-Duet cMycBRIL-GGS-T11L7	this paper
WMC589	pACYC-Duet cMycBRIL-GGS-T9L8	this paper
WMC590	pACYC-Duet cMycBRIL-GGS-T14L5	this paper
WMC591	pACYC-Duet cMycBRIL-GGS-T14cL5	this paper
WMC592	pACYC-Duet cMycBRIL-GGS-T18cL5	this paper
WMC593	pACYC-Duet cMycBRIL-GGS-T18L7	this paper
WMC594	pACYC-Duet cMycBRIL-GGS-T18cL8	this paper
WMC595	pACYC-Duet cMycBRIL-GGS-T18cL9	this paper
WMC596	pACYC-Duet cMycBRIL-GGS-T18cL11	this paper
WMC624	pACYC-Duet cMycBRIL-GGS-T7cL5	this paper
WMC625	pACYC-Duet cMycBRIL-GGS-T9cL6	this paper
WMC626	pACYC-Duet cMycBRIL-GGS-T11cL8	this paper
WMC627	pACYC-Duet cMycBRIL-GGS-T14cL10	this paper
WMC628	pACYC-Duet cMycBRIL-GGS-T18cL13	this paper
WMC629	pACYC-Duet cMycBRIL-GGS-T7L4	this paper
WMC630	pACYC-Duet cMycBRIL-GGS-T9L4	this paper
WMC631	pACYC-Duet cMycBRIL-GGS-T11L5	this paper
WMC632	pACYC-Duet cMycBRIL-GGS-T14L6	this paper
WMC633	pACYC-Duet cMycBRIL-GGS-T18L8	this paper
	pET28b Strep-SUMO-Bos1(TMD8-AMB)-opsin	H. cho; Shu-ou Shan lab (Caltech)

## Sheet: Sheet2
internal identifier	Recombinant DNA	source
MF028	pET33b His6-TEV-ScSgt2-Ccons	this paper
MF029	pET33b His6-TEV-ScSgt2-Ccons ΔH0	this paper
MF030	pET33b His6-TEV-HsSGTA-Ccons ΔH0	this paper
MF047	pET33b His6-TEV-ScSgt2-TPR-C K288C A319C	this paper
MF048	pET33b His6-TEV-ScSgt2-TPR-C M290C A319C	this paper
MF049	pET33b His6-TEV-ScSgt2-TPR-C M289C P318C	this paper
MF050	pET33b His6-TEV-ScSgt2-TPR-C M289C L320C	this paper
MF051	pET33b His6-TEV-ScSgt2 K288C A319C	this paper
MF052	pET33b His6-TEV-ScSgt2 M290C A319C	this paper
MF053	pET33b His6-TEV-ScSgt2 M289C P318C	this paper
MF054	pET33b His6-TEV-ScSgt2 M289C L320C	this paper
WMC 446	pET33b His6-TEV-ScSgt2-TPR-C A272C L327C	this paper
WMC395	pET33b His6-TEV-ScSgt2	J. Chartron; Bil Clemons Lab (Caltech)
WMC398	pET33b His6-TEV-ScSgt2-TPR-C	this paper
WMC401	pET33b His6-TEV-ScSgt2-TPR	this paper
WMC402	pET33b His6-TEV-ScSgt2-C	this paper
WMC413	pET33b His6-TEV-ScSgt2-C M277D	this paper
WMC415	pET33b His6-TEV-ScSgt2-C I286D	this paper
WMC416	pET33b His6-TEV-ScSgt2-C M290D	this paper
WMC417	pET33b His6-TEV-ScSgt2-C I295D	this paper
WMC418	pET33b His6-TEV-ScSgt2-C M315D	this paper
WMC419	pET33b His6-TEV-ScSgt2-C L320D	this paper
WMC420	pET33b His6-TEV-ScSgt2-C M323D	this paper
WMC421	pET33b His6-TEV-ScSgt2-C L327D	this paper
WMC430	pET33b His6-TEV-ScSgt2-C L263A M264A	this paper
WMC431	pET33b His6-TEV-ScSgt2-C L69A M270A M276A M277A	this paper
WMC432	pET33b His6-TEV-ScSgt2-C M283C I286A M289A M290A	this paper
WMC433	pET33b His6-TEV-ScSgt2-C I295A M298A F302A	this paper
WMC434	pET33b His6-TEV-ScSgt2-C L311A L314A M315A	this paper
WMC435	pET33b His6-TEV-ScSgt2-C L320A M323A L327A F328A	this paper
WMC453	pET33b His6-TEV-ScSgt2-TPR-C N285C G329C	this paper
WMC454	pET33b His6-TEV-ScSgt2-TPR-C I286C M323C	this paper
WMC456	pET33b His6-TEV-ScSgt2-TPR-C M289C A319C	this paper
WMC457	pET33b His6-TEV-ScSgt2-TPR-C M289C N322C	this paper
WMC459	pET33b His6-TEV-HsSGTA	this paper
WMC475	pET33b His6-TEV-HsSGTA-TPR-C	this paper
WMC486	pET33b His6-TEV-HsSGTA-TPR	this paper
WMC487	pET33b His6-TEV-HsSGTA-C	this paper
WMC490	pET33b His6-TEV-HsSGTA-TPR-Ccons	this paper
WMC495	pET33b His6-TEV-HsSGTA-C L224D	this paper
WMC496	pET33b His6-TEV-HsSGTA-C M233D	this paper
WMC497	pET33b His6-TEV-HsSGTA-C M247D	this paper
WMC498	pET33b His6-TEV-HsSGTA-C F280D	this paper
WMC499	pET33b His6-TEV-HsSGTA-C L295D	this paper
WMC500	pET33b His6-TEV-HsSGTA-C L224D F280D	this paper
WMC501	pET33b His6-TEV-HsSGTA-C M233D F280D	this paper
WMC502	pET33b His6-TEV-HsSGTA-C M233D L295D	this paper
WMC504	pET33b His6-TEV-HsSGTA-C I221A L224A L225A	this paper
WMC505	pET33b His6-TEV-HsSGTA-C F320A M231A M233A L327A M238A	this paper
WMC506	pET33b His6-TEV-HsSGTA-C I243A L246A M247A M250A I251A	this paper
WMC507	pET33b His6-TEV-HsSGTA-C L270A L273A I274A F289A M284A	this paper
WMC508	pET33b His6-TEV-HsSGTA-C L291A I292A L295A I299A	this paper
WMC528	pMAL MBP-TEV-BRIL-T11cL8	this paper
WMC532	pACYC-Duet MBP-TEV-Sbh1 tr3	C. Sulloway; Bil Clemons lab (Caltech)
WMC580	pACYC-Duet cMycBRIL-GGS-T11cL4	this paper
WMC581	pACYC-Duet cMycBRIL-GGS-T11cL5	this paper
WMC582	pACYC-Duet cMycBRIL-GGS-T11cL6	this paper
WMC583	pACYC-Duet cMycBRIL-GGS-T11cL7	this paper
WMC573	pACYC-Duet cMycBRIL-GGS-T11cL8	this paper
MF55	pACYC-Duet cMycBRIL-GGS-T11L4	this paper
WMC577	pACYC-Duet cMycBRIL-GGS-T11L5	this paper
WMC584	pACYC-Duet cMycBRIL-GGS-T11L6	this paper
WMC588	pACYC-Duet cMycBRIL-GGS-T11L7	this paper
WMC626	pACYC-Duet cMycBRIL-GGS-T11L8	this paper
WMC574	pACYC-Duet cMycBRIL-GGS-T14cL10	this paper
WMC585	pACYC-Duet cMycBRIL-GGS-T14cL6	this paper
WMC578	pACYC-Duet cMycBRIL-GGS-T14L10	this paper
WMC632	pACYC-Duet cMycBRIL-GGS-T14L6	this paper
WMC575	pACYC-Duet cMycBRIL-GGS-T18cL13	this paper
WMC587	pACYC-Duet cMycBRIL-GGS-T18cL6	this paper
WMC579	pACYC-Duet cMycBRIL-GGS-T18L13	this paper
WMC586	pACYC-Duet cMycBRIL-GGS-T18L6	this paper
WMC571	pACYC-Duet cMycBRIL-GGS-T7cL5	this paper
WMC624	pACYC-Duet cMycBRIL-GGS-T7L5	this paper
WMC625	pACYC-Duet cMycBRIL-GGS-T9cL6	this paper
MF56	pACYC-Duet cMycBRIL-GGS-T9L6	this paper
	pET28b Strep-SUMO-Bos1(TMD8-AMB)-opsin	H. cho; Shu-ou Shan lab (Caltech)
